# Supplementary material for: Metabolic QTL Analysis Links Chloroquine Resistance in Plasmodium falciparum to Impaired Hemoglobin Catabolism
Source: PLoS Genet. 2014 Jan 2;10(1):e1004085. doi: 10.1371/journal.pgen.1004085 (PMC3879234; doi:10.1371/journal.pgen.1004085)
Supplement: Table S1 — Peptide signal intensities observed in CQS (C2) or CQR (C4, C6) iRBC extracts. Endogenous peptides were analyzed by nano-flow UPLC MS/MS on a LTQ-Orbitrap and peptides were identified using MASCOT. Each peptide identified by MS/MS fragmentation is listed (column 1) and the signal intensities observed in C2 (columns 2–4), C4 (columns 5–7), and C6 (columns 8–10) are noted. (CSV) [file pgen.1004085.s010.csv]

Lewis et al.,
Supplemental Table S1. Supplemental Table S1. Peptide signal intensities observed in CQS (C2) or CQR (C4, C6) iRBC extracts
Endogenous peptidomics data were collected on an LTQ-Orbitrap and peptides were identified using MASCOT. Peptide intensities were peak picked using MAVEN.
Peptide	C2_1	C2_2	C2_3	C4_1	C4_2	C4_3	C6_1	C6_2	C6_3
AAHLPAEFTPAVH	17484.995	50997.73	43319.19	68472.59	63672.63	55502.82	67156.01	31016.2	73075.19
AAHLPAEFTPAVHASLD	46393.36	78129.28	42382.17	81040.73	84959.52	74663.81	81055.44	74833.41	86333.91
AAWGKVG	28744.56	104357.1	127506.5	154140.4	124846.1	111320.8	107068	59666.5	122130.4
AEFTPAVHA	7765.0745	13475.58	14837.63	19568.275	20249.845	24068.105	17061.11	13797.61	15110.67
AEFTPAVHASLDKFLASVSTVLTSKYR	146608.7	47326.88	252787.6	182967.7	160567	69045.49	52857.71	60706.27
AFSDGLAH	8766.604	12504	16081.55	40681.23	40494.71	33861.95	35572.7	36675.94	42471.69
AFSDGLAHLD	20822.15	9916.53	3981.025	34367.72	35273.66	24684.45	44001.41	17502.25	38698.79
AFSDGLAHLDNLK	140131.2	315020.5	182838.8	460989.9	414566.4	458413	646667.1	453893.8	662057.2
AGEYG	170888	50309.305	65511.21	161287.2	212607.45	180148.15	310649.1	661885.45	316403.15
AHAGEYG	96909.19	35425.84	114681.8	57033.74	66914.43	46483.86	84981.29	62339.46	105910.9
AHAGEYGAEALE	43966.72	70288.35	70998.09	140000.2	183239.5	155626.2	187681.6	163279.4	226613.9
AHAGEYGAEALERMF	965.9178	4654.443	3076.673	3784.691	5366.964	4963.723	5278.501	5263.908	6736.141
AHAGEYGAEALERMFLSFPTTK	9879.23	19629.66	19360.48	41198.31	35320.78	30779.08	9600.478	12092.58	14783.05
AHGKKVLG	33445.96	78994.15	101818.6	227824.3	139750.8	205737.3	133442.6	107133	186719.5
AHLDNLK		2655.008	3066.061	1149.256	904.6333	1952.469	6362.568	38274.68	4609.03
AHLPAEFTPAVH	12034.57	30463.02	65330.8	92706.27	64657.28	80050.06	61821.38	30315.02	70636.9
AHLPAEFTPAVHASLD	4772.522	27067.85	5308.104	28127.65	20358.86	25898.62	35132.82	15964.96	42699.07
AHLPAEFTPAVHASLDKF	2741.818	10657.51	8343.907	7616.089	10525.74	8534.551	5969.197	3206.019	6959.465
AHVDDMPNA	9062.756	6821.804855	15825.58	10685.855	16269.6195	12529.987	23470.46	17964.025	23161.96
AHVDDMPNALS	584911.4	970479.8	290371	1634118	1934301	1823578	2260322	1831998	2145854
ALSDLH	15270.65	58438.34	55430.04	43734.89	33946.47	28528.37	32108.9	11886	31651.23
ALWGKVNVDEVG	19816.97	21900.19	39391.13	41323.38	52392.89	54498.25	69097.37	57421.89	65333.66
ALWGKVNVDEVGGEA	34430.34	6839.246	5536.366	26026.47	27098.96	24423.93	46597.63	46987.48	40866.19
ALWGKVNVDEVGGEALG	41342.82	57677.44	68983.05	61485.43	67252.12	59597.16	78867.37	108050.1	96400.9
ALWGKVNVDEVGGEALGRLL	2712.908	5450.186	4421.96	4369.154	3788.807	3451.803	3034.212	2188.179	5075.802
ANALAHKYH		39.8573	7995.159	33128.37	39374.25	31835.19	25480.88	22700.08	29050.4
ASLDKF	8342.35	5284.343	8857.759	8242.795	8748.286	9785.963	6497.543	8713.072	9377.516
ASLDKFLA	14190.08	11568.99	40468.05	18792.07	10457.46	11895.87	5724.959	26641.4	5988.457
ASLDKFLASVS	6687.724	4050.488	10014.95	5726.707	4425.396	5791.643	4493.258	3248.654	2155.931
ASLDKFLASVSTVLT	319201.2	430011.4	768207.8	508655.8	493551.5	450446.1	220920.5	399010.7
ASLDKFLASVSTVLTS	17961.91	5841.475	35974.21	29223.67	25682.82	23676.69	10789.27	16748.45
ASLDKFLASVSTVLTSKYR	3250.358	38829.21	24170.33	92993.65	43442.32	66119.98	17453.9	29266.3	466.1494
ATLS	228453.1	160862.9	165855	118495	132092.9	111867.1	105381.3	219614.6	103467.9
AVAHVDD	50335.79	148528.9	119068.1	215236.5	227431.7	211406.9	259267.3	253821.4	271658
AVAHVDDMPN	28893.52	55303.82	13587.37	58757.76	65734.52	61745.81	117348.7	108441.6	101122.7
AVAHVDDMPNA	17733.68	5078.065	12920.33	30256.38	25382.27	25912.36	41473.11	40590.5	45002.38
AVAHVDDMPNAL	15438.59	15016.12	4862.559	36074.08	40788.14	33600.53	46889.22	34298.84	49108.71
AVAHVDDMPNALS	532101.9	701751.3	241120.1	871860.3	844957	787836.2	1141768	596671.1	1211008
AVAHVDDMPNALSA	90149.56	136669	19120.28	212571.3	224692.4	233085.6	233549.2	132291.6	226075.4
AYQKVVAGVANALAHK	7091.252	482.8069	2607.92	36430.77	28556.31	32748.61	16228.13	18434.71	17611.64
DALT	1066195	789818.5	840502.1	1307485	1320519	1105220	1988711	3106257	2142148
DALTN	39102.16	2842.753	24818.68	76705.68	73370.73	59295.73	96712.2	76820.45	123342
DDMPNA	126261.8		182079.3	162071.5	190371	164835.5	294467.8	296423.1	407804.1
DDMPNALS	18690.28	21554.38	31813.74	24861.39	20262.57	24077.63	51565.02	110786.2	21960.53
DEVG	836860.9	474683.2	559423.2	877324	1038706	732404.2	1782349	3642061	1873638
DEVGGEA	259146.1		225953.9	630742.2	699396.3	638395.2	1013164	797849.5	1075329
DEVGGEALG	15574.29	22977.6	24705.18	108526.5	99955.79	114758.2	157364.4	202136.9	65168.68
DEVGGEALGRLL	1047.116	7869.939	4296.811	1111.063	1344.262	557.363	700.6635	1396.228	1320.239
DGLA	336386.4	274154.5	268387.8	469809.5	490742.3	432135.2	734209.2	1013300	792843.2
DGLAH	9322.281	23277.91	17315.48	92418.88	105361.1	92609.79	113580.1	108666.2	121479.6
DGLAHLD	37171.48	56160.69	101028.3	85937.49	87076.61	87313.91	106554.2	125878.5	119716.7
DGLAHLDNLK	61214.04	155870.9	50008.04	142502.6	181564.5	174531.5	293053.3	279329.2	267261.9
DKLHVD	42133.55	7406.896	16814.33	25129.97	46660.8	38751.15	63274.92	184251.2	74117.43
DKLHVDPEN	8410.479		27335.85	58181.12	83242.65	84660.15	129244.2	102870.2	142186.3
DKLHVDPENF	399684.5	846867.2	134059.5	2010682	2190670	2021267	3146458	2774296	2575739
DKLHVDPENFR	31996.505	17502.98	18006.53	75490.5	82389.75	75808.55	96567.34	60541.96	112014.25
DKLHVDPENFRL	14578.888	30523.945	22121.39	40450.97	42676.06	46022.185	61862.885	60384.745	53738.97
DKLHVDPENFRLL	16057.47	33762.14	32680.02	73915.82	99320.6	105561.7	167932.6	182560.9	112871.8
DKLHVDPENFRLLG	25727.6	51639.94	50814.64	127724.4	134572.8	129492.3	214236.9	195508.2	156290
DKTNVK	133356.7	142816.9	163861.2	182397.1	395397.4	256115.2	313307.3	271836.1	193855.9
DLH	6849134	2886216	3376651	10600000	13300000	10100000	21600000	29000000	18800000
DLS	660794.1	512729.8	583641.4	3202170	2778870	2564811	4982430	7703666	5312512
DLSTPD	27324.21	1927.792	36502.99	25892.67	34694.61	27503.84	46053.61	39957.79	54019.04
DLSTPDA	393350.6		99042.34	422565.3	556071.6	451084.9	567171.4	548896.1	662277.2
DMPNALS	7915.229	19221.96	20958.14	29406.09	28477.21	27862.33	76812.36	126749.3	46663.77
DPENF	255347	1693.174	322326.6	520055.8	749095.2	546125.4	2782577	3241867	3863294
DPENFR	1845.011	42.45037	6634.229	31239.45	36415.23	39092.26	102033	81759.47	122516
DPVNF	115974.1	201014.3	47783.59	495217.8	612105.6	630205.8	2923916	2318487	2461418
DPVNFK	13428.93	4807.017	7681.725	41287.2	48992.38	50646.17	117247.9	137319.8	97521.69
EFTPAVH	126505.1	306650.9	339789.7	522907.6	595436.1	544508.1	802990.3	726118.5	679955.4
EFTPAVHASLD	100872.5	133144.8	48156.45	93050.65	106433	106379.4	93839.96	74667.3	72422.35
EFTPAVHASLDKFLASVSTVLTSKYR	7352.25	26687.43	9252.037	92161.01	44409.01	56857.91	46714.29	32669.19
EFTPPVQ	51300.48	106668.4	120515.1	132278.5	164854.2	164089.7	340033.8	447930.8	189155.5
EFTPPVQA	24798.04	43861.73	80290.79	175461.9	230313.7	217935.8	334333.3	375844.8	193979.6
EFTPPVQAA	8044.164	32843.4	5188.919	40310.56	49283.45	42030.69	92782.38	79666.63	77632.25
ESFG	1844417	1551618	1543715	1721504	2188755	1725502	2039020	3506163	2025753
ESFGDL	968442.5	1344816	555926.2	830953.9	1045512	1020658	1079317	787090.8	911311.5
ESFGDLSTPDAVM	14856.76	13537.37	16766.25	8379.329	9752.077	8622.446	13030.51	15046.31	12655.58
ESFGDLSTPDAVMG	34443.21	24427.54	36481.88	21307.08	27792.85	28222.35	53207.82	49550.16	41224.51
EVGG	360664	162162.5	283865.7	217311	252464.5	188198.8	254645.5	340518.5	227453.4
EVGGEALG	1322578		374939.7	1901013	2320616	2125847	2742896	3479369	4668928
FDLS	41042.585	55648.685	43610.815	137517.8	185914.95	172502.7	307550.05	324806.2	279633.2
FESF	171416.9	273853.7	31137.58	164962	176734.6	178091.5	126625.8	102217.3	108214.6
FESFG	800896.7	1226960	480855.8	852704.6	1001142	974535.8	824849.1	453138.5	840275.2
FESFGDLS	24942.77	30973.53	8299.785	31739.94	38817.25	33393.49	40235.83	34144.52	43353.45
FESFGDLSTPDAVMGNPKVK	7675.074	8993.786	7769.962	5683.002	7587.328	4238.908	8153.494	9445.711	6915.645
FGDL	140707.2	253921.4	207438.88	199630.35	181337.45	169217.6	203273.35	166491.85	241598.6
FGDLS	1336688	1449101	404162	2080487	2181739	1828296	2267871	1970902	3062144
FPHF	54576.18	281112.4	417377.3	375145.4	366098.1	378673.4	878693.1	305851.5	775243.9
FPHFD	448559.1	1423016	1931770	1166817	1117509	1189980	2034196	1420734	1978062
FPHFDL	39345.16	91661.68	136086.4	103836.9	89314.59	96892.74	328405.5	259742.7	308401.6
FPHFDLS	134669.3	171549.2	309610.2	272520.2	274018.9	274851.2	716934.8	544625.9	749894.7
FPT	15427.21	20369.74	20351.87	99894.7	100729.6	93575.1	324844.8	222494.6	357093.4
FPTT	60574.14	44701.845	91649.4	118368.4	147549.75	122839.05	535869.55	519943.65	484427.9
FPTTKT	1814.18	42.7444	6584.814	15014	16225.8	14633.11	62435.52	62261.25	70372.88
FPTTKTY	8297.359	10205.54	14823.21	20719	21755.09	21125.47	35588.36	45730.81	29114.55
FPTTKTYFPHF	6841.0615	11022.321	8172.2725	5945.588	5194.8725	5341.8055	3339.8555	2666.1955	3366.8545
FSDGLA	298068.5		113790.7	285199	300129.3	245800.2	288671.8	211738.2	408624.1
FSDGLAH	28496.59	39212.2	42218.69	134865.4	124182.1	108316	142911	143334.2	141712.1
FSDGLAHLD	6908.579	8771.307	8372.1605	15241.785	15674.79	18696.75	30990.005	29386.36	23521.425
FSDGLAHLDNLK	13419.38	2479.737	34664.48	94333.43	61155.68	70188.38	118318.8	101619.6	75181.32
FTPAVH	501444.2	2066351	2077515	2391648	1981504	2237393	2010592	1015827	2129921
FTPAVHASLD	61369.88	114107.7	34767.85	69622.09	82069.04	83618.72	72750.88	54442.97	68504.05
FTPAVHASLDKFLASVSTVLT	146608.7	186711.7	252787.6	182967.7	160567	67498.07	52857.71	60706.27
FTPPVQ	153937.5	434493.2	523989.9	350229.5	304166.1	286156.7	343689	298815.7	308348.5
FTPPVQA	20401.54	54051.63	119636	128043.3	123752.1	112367.3	140609.2	122937.3	121931.2
FTPPVQAA	13543.52	39358.21	48774.93	41726.37	40255.11	32951.71	38579.68	32021.9	25609.32
GAFSDGLA	70407.12	107903	30322.97	130102.9	152798.6	123149.3	164820.6	83898.52	154648.8
GAFSDGLAH	7370.953	8888.733	3444.984	41921.02	56906.9	45506.1	42285.86	45869.62	42645.68
GAFSDGLAHLDNLK	24717.71	88699.45	103185.9	123088.8	126287.6	124912.8	124718.9	124645.2	117782.2
GEALG	621190.8	393817.9	421851.5	804559.3	997285.8	843250.2	1521433	2806688	1574148
GEYG	407202.8	151579.2	196431.9	390497.9	400373.2	314336.1	617166.2	1410108	697464.6
GGEAL	16847.43	28896.33	34275.07	26037.65	43269.66	29538.59	34790.81	34093.86	46729.11
GKKVL	234116.2	393510.1	405479.9	479856.2	336495.5	369582.4	348343.6	451773.5	405256.2
GKKVLG	48894.95	45016.25	161753.8	118042.5	122725.7	120116.1	131717.8	166271.6	185369.5
GKVNVD	31114.19	77002.32	74963.13	88564.75	88777.16	93870.01	101678.2	91250.02	118266.3
GKVNVDE	35072.61	78674.54	127741.9	297092.5	377902.7	315891.9	305324.7	163084.9	372288
GKVNVDEVG	686398.7	775390.156	947943.95	1394679.5	1648708	1360752.5	1915742.5	1718025	1989511
GKVNVDEVGGEA	244897.7		615366.2	1158320	1604188	1300427	1938668	1962891	2272939
GKVNVDEVGGEAL	153633	223701.6	68120.29	454546	554509.1	513687.4	747460.2	628275.3	819242.4
GKVNVDEVGGEALG	889016.2	1769589	111544.4	4394630	4991051	5033644	6710826	4589370	5545226
GKVNVDEVGGEALGRL	1777.408	1037.963	242.1298		2098.866	2634.569	9817.028	3487.582	1820.61
GKVNVDEVGGEALGRLL	5275.604	8661.191	7945.68	20524.04	28632.98	27193.42	20678.76	28145.59	26426.7
GLAHLDNLK	26023.644	14363.202	7180.86	22051.2385	30272.87145	27877.34695	55038.01	66527.44	41469.567
GNPKV	125859.4	205183	217574.8	238958.8	282364	252381.4	353062.5	371949	341488.2
GNPKVK	358272.5	268655.5	959940.2	660227.9	246680.9	817552.5	374912.1	729220.1	789187.7
GNVL	57309.14	96360.63	88329.07	237640.8	221057.1	185020.9	315034	319350.8	306479.9
GRLL	27551.55	155943.3	256213.2	367430	295127.5	279314.7	332751.9	95568.06	334069.2
GTFAT	280740.85	629798.9	665095.1	286328.2	253737.3	238613.85	276358.3	258147.2	302747.35
GVANALAHKYH	10780.76	5538.855	35476.41	102228.4	87960.38	86497.38	21399.78	17102.71	14420.27
HAGEYG	478880.9	157046.1	275657.6	554870.8	579860.8	441146.9	1044962	741024.5	1033415
HAGEYGAEALE	6093.413	791.2496	9557.602	43074.96	57382.31	51873.19	70760.07	45481.64	89238.59
HAGEYGAEALERMF	1460.479		873.1049	8364.131	11591.37	8549.382	18236.92	24457.56	16115.86
HFDLS	48449.76	58289.57	27021.41	186986	226452.5	202309.4	340731.6	340906.1	431761.1
HHFG	248733.2	648053.2	762254.2	1352884	1131763	974011.8	936251.3	210815.4	1315687
HKYH	32955.25	257814.9	309550.2	136973.1	158106.3	135185.1	89008.77	91151.48	182950.4
HLD	6849134	2886216	3376651	10600000	13300000	10100000	21600000	29000000	18800000
HLDNLK	805987.4	973084.3	1274792	2311900	2830827	2689651	4326514	4168418	4131079
HLPAE	96517.29		166409.7	300099.8	360454.1	319566.2	470861.2	474803.4	630034.2
HLPAEF	432.948	177777.9	18488.01	272237.3	205012.7	210286	246808.3	208476.3	260877.6
HLPAEFTPAVH	50333.81	154233.1	292204.2	380436.1	398612.5	431200	506058.2	330983.8	388594
HLPAEFTPAVHASLD	49816.94	87397.55	12129.77	57439.22	71149.79	63436.78	54075.68	61296.18	38847.82
HLTPEEK	22246.06	10653.5	24966.3	40948.66	44338.08	65259.67	76371.34	126813.5	177617.9
HVDD	3141429	1330437.1	2116117	2390758	3476658	2448418	3794475	2798019	3187901
HVDDMP	25310.87		118373.7	222036.3	237706.6	245361.5	503421.2	482432.3	505657.1
HVDDMPN	17215.56	1333.322	34473.19	43278.07	65756.29	56703.94	119642.9	135386.7	167768.8
HVDDMPNA	123100.4		176000	232089.2	298575.9	251746.1	515436.5	483927.2	530928.4
HVDDMPNAL	256971.4	663724.1	118267	1260214	1596273	1433507	2108542	1657820	1912215
HVDDMPNALS	5859512	11700000	2229958	9221561	9115447	8645250	13800000	10400000	10600000
HVDDMPNALSA	584911.4	970479.8	290371	1634118	1934301	1823578	2260322	1831998	2145854
HVDDMPNALSALS	12364.86	12616.23	5448.158	15619.6	20745.56	21000.49	25863.91	29729.03	32595.68
HVDP	104716.25	40881.79	59729.425	240251.2	332337.8	248570.85	679947.05	1011406.4	657267.3
HVDPEN	329872.2	217649.4	349530.5	409827.4	485934	440358.3	682402.4	579895.1	925752.2
HVDPENF	1271518	3799463	5764336	7205986	7216810	6819050	7123378	4322240	7609818
HVDPENFR	48325.46	1377.701	125878.7	295848.3	293250.1	280494	441699.4	448966.4	519835.3
HVDPENFRL	9473.401	59496.91	87394.19	56460.89	59127.46	70942.8	79300.46	40659.3	61127.64
HVDPENFRLLG	3992.168	19598.51	24891.62	39640.1	56294.12	69147.44	92258.29	59389.44	62705.94
KAAWGKVG	462.015	1190.516	2814.439	4868.722	8874.728	12446.95	33485.89	37000.83	22612.58
KEFTPPVQ	93173.955	181332.6	154641.925	209004.25	204590.1	158260.25	253864.85	192479.8	317259.1
KEFTPPVQA	167979.9	325700.9	55256.12	657926.9	661840.8	574158.7	814559.2	660723.1	872333.3
KEFTPPVQAA	98479.85	177003.4	48249.88	180036	192865.9	160895.5	204564.1	175826.3	185029.4
KEFTPPVQAAYQ	59352.66	88162.23	22673.99	64597.42	83281.12	67014.94	75457.15	59806.97	84280.83
KLHVDPENFRLLG	16716.77	22325.71	38726.54	22108.84	20271.59	16100.38	16450.03	14266.81	16108.98
KTYFP	1012881	1889189	2591344	1568034	1855550	1918263	2473670	1576088	2261352
KTYFPH	367457.8	612777.6	1264739	1262673	1219800	1328089	689980.5	388515.3	638995.2
KTYFPHF	1165122.55	1898680.5	1550830.1	1167928	1355675.5	1316253	759669.6	953901.4	527849.65
KTYFPHFD	117161.4	97323.79	42415.26	383370.1	371362.5	364930.5	279414.3	112286.7	240435.3
KVNVDEVGG	686398.7	1545639	947943.95	1394679.5	1648708	1360752.5	1915742.5	1718025	1989511
KVNVDEVGGEA	33830.62		26585.4	139202.3	184877.1	158220.2	221884.9	243677	279956.7
KVNVDEVGGEALG	153633	223701.6	30865.45	454546	554509.1	513687.4	747460.2	628275.3	819242.4
LDNL	253690.8	206397.75	277536.45	398634.2	470081.05	423384.85	427939.8	505475.25	504737.15
LDNLK	146447	345404.8	356808.4	159854.1	172435	166143.1	196519.9	187210.8	191155.4
LGAFSDGLA	222125.2	55552.11	63023.93	31256.61	33427.29	24092.1	22770.56	272229.2	19184.48
LHVDP	13840.74	98968.31	79906.57	89541.62	96458.95	94717.35	126230.9	100474.3	127715.7
LHVDPENF	80091.38	164029.6	132304.71	174913.25	163681.15	148294.1	201670.2	123158.9	183030.5
LHVDPENFRLLG	4135.235	11395.11	16430.78	8538.596	7540.209	8080.839	7183.066	4579.29	10542.29
LKGTFATL	20106.07	32891.45	71852.23	49194.57	56476.62	59441.06	62756.99	57606.39	52538.75
LLVVYPWTQRF	16042.01	21400.4	24595.1	9739.911	9986.208	8515.423	3976.162	2948.432	4426.294
LPAE	45859.76	29785.88	50979.86	170750.1	231001.3	203373.9	932474.2	1169985	958152.3
LPAEF	39872.99	48693.2	13788.11	174583.4	204434	202907.9	550367.8	377704.8	450186
LPAEFTPAVH	230346.5	204107.8	48769	857367.3	925019.8	781210.7	2004003	1566982	2042878
LPAEFTPAVHASLD	366616.6	549771.9	587018.2	665350.9	682915	640052.6	925441.2	587790.9	939456.7
LPAEFTPAVHASLDK	573.9268	2754.555	458.3147	4214.225	5094.579	6103.201	4062.884	6319.586	7996.888
LPAEFTPAVHASLDKF	21298.17	33635.37	41957.06	35540.14	37596.91	28913.92	25626.4	26678.04	25173.15
LSALS	216271.7	81297.731	275289.1	451432.55	528486.95	470471.45	623859.7	730257.75	707849.4
LSFPTTK	95696.01	73359.51	180432.6	126232.1	135772.7	148022.7	104894.8	241448.7	122095.3
LSFPTTKT	104836.3	235605	307913.8	183020.4	179740	170660.5	160221.2	142294.8	159515.5
LSFPTTKTY	76159.3	104462.4	37168.43	67440.51	78430.16	62792.02	56602.15	26939.37	54379.47
LSFPTTKTYFPHF	86383.55	152648.1	175443.4	107271.4	118670.2	100203.1	47977.56	40541.32	41335.93
LSFPTTKTYFPHFDL	7630.229	19301.83	13121.49	8305.54	7132.074	5771.904	8608.239	6251.209	11160.6
LSFPTTKTYFPHFDLS	26767.2	65050.64	43077.82	20180.87	29823.02	20370.53	15700.5	13639.08	21441.98
LSFPTTKTYFPHFDLSHG	5175.965	26687.36	446.8091	3146.293	4177.954	3091.406	7589.702	5600.238	10352.03
LSTPDA	232991.5	8277.514	14590.6	27796.26	47058.1	44995.03	280614.2	236905.1	298282.6
LTPEEK	84492.96	232364.1	242494.8	243400.5	271345.2	220685.7	272437.6	183915	331865.6
LTPEEKSAVT	904813.5		1446587	2008768	2402153	2127228	3024236	2509755	3184200
LTPEEKSAVTA	35627.55		19133.89	100550.9	112972.8	104300.7	122095.9	106949.7	136810.4
LTPEEKSAVTAL	618101.6	805224.2	203541.8	942999.8	968315.2	849496.2	953499.8	805179.2	1053182
LTPEEKSAVTALW	36532.95	56053.71	67719.49	58207.59	68079.34	57404.34	63448.36	71695	67419.58
LTPEEKSAVTALWG	3270.408	3299.555	4440.34	5620.476	6340.717	5670.528	9033.461	11606.3	7514.346
LTPEEKSAVTALWGKVNVD	5080.362	5494.387	4123.247	3789.856	4545.641	3938.699	5750.997	8222.477	4860.111
LTPEEKSAVTALWGKVNVDEVG	370.6252	22904.2	28492.28	5957.789	7463.814	5808.242	6491.885	7905.422	10479.28
LTPEEKSAVTALWGKVNVDEVGGEA	98697.18	223160.8	274501.7	125220.9	144379.6	123425.1	180763.6	219186.8	167911.7
LTPEEKSAVTALWGKVNVDEVGGEALG	3164.215	6421.803	5220.34	3541.911	4051.834	4891.586	8244.813	8448.077	12911.73
LVVYPWTQRF	51469.33	94277.6	97588.54	51999.66	58914.44	46834.6	24329.34	1564.255	38655.69
LVVYPWTQRFF	20317.92	38972.5	55854.4	13489.17	15510.12	13234.27	7024.116	10663.01	8947.657
LWGKVNVDEVGGEALG	10290.15	11070.37	7793.344	13639.01	15616.11	16112.59	23924.29	27688.14	26991.37
NAVAHVDD	114636.2	270824	286040.1	488257	521956.9	479976.9	551598.1	531464.2	545342.6
NAVAHVDDMPNA	76560.09		33280.56	120560.6	144306.5	111745.6	149533.2	94054.9	186400.3
NAVAHVDDMPNAL	73911.74	42367.73	7789.155	220489.5	225071.3	193557	281499.3	134721.1	239467.1
NAVAHVDDMPNALS	3314557	4585900	501215.8	4607736	4787612	4802266	6994668	5243508	6195050
NAVAHVDDMPNALSA	547064.8	439009.9	86236.16	1042898	1205462	1184858	1400508	886177.8	1089461
NAVAHVDDMPNALSALS	6216.764	6660.453	7935.668	10191.77	10749.74	11314.44	13597.13	16634.96	13530.54
NAVAHVDDMPNALSALSDL	3366.448	726.5344	1058.621	5293.725	869.4656	2375.732	942.3174	2237.307	2584.251
NAVAHVDDMPNALSALSDLHAHKLR	3618.678	3937.729	5209.916	8267.412	9231.422	8119.053	9214.651	13053.98	12047.11
NVDEVG	5463756	1319.964	4994282	6414928	7050910	5853646	11200000	9830725	13100000
NVDEVGG	324918.5	3182.949	331970.4	379298.2	416066.9	375160.3	769829	744872.5	887947.3
NVDEVGGEA	162257.8	689.5227	535631.3	1051238	1235422	1165815	1935966	1911727	2417287
NVDEVGGEALG	240295	267484.2	23298.66	803620.5	837208.7	1003294	1301897	606276.3	581395.3
PADKTNVK	604516.9	294590.6	441811	890232.2	847032.8	704296.8	1442726	881214.8	1033392
PAEF	658694.05	614269.95	780734.45	2850745.5	3003856.5	2779663	4078808	4116052.5	4190572.5
PAEFTPAVH	388276.95	696122.3	514897.65	1271322	1431093.5	1426630	1679215.5	1367801.15	1673877
PAEFTPAVHASLD	141568.1	205474.9	23606.97	61637.34	222692.3	233068	240997.4	210286.7	196790.6
PAVH	275881.7	207645	81558.86	810094.9	494270.5	530770.4	1589041	1379706	1701171
PDAV	164419.6	194467.4	174387.8	343107.2	394046.8	340156.2	584059.9	1045002	533422.6
PDAVM	400028.9		788482.1	1637178	2141176	1732139	2764119	3134533	3300573
PDAVMG	70700.89	1669.793	204193.9	288589.5	334275.8	301921.3	573944.1	378913.6	523574.8
PEE	817334.1	295951.1	433411.5	1569822	2726507	1729040	4650271	2704771	3068369
PEEK	36685.45	315805.6	277552.1	620915.8	899854.2	693437.2	772527.9	1172650	1245366
PEEKSAVT	173613.1	255819	300689.7	279020.4	337368.9	328483	330240.3	433464.5	358414.8
PEEKSAVTAL	117936.7	247088.6	37255.27	295104.9	356032.5	335384.4	237118.2	216783.8	253793.42
PENF	744080.7		340020.5	2082434	2451349	2037888	4240353	3635809	3524303
PENFR	25776.76	34873.66	25631.35	81894.99	83601.82	75618.59	133964.3	170286.2	148446.1
PENFRLLG	21784.9	67502.285	33611.78	91637.355	71769.255	52270.41	25485.58	43797.025	14810.095
PHF	142799.5	1032947	921605.6	2521454	2216674	2177441	2305294	931172.3	1990755
PHFD	1058295	2423616	2017487	15200000	15800000	14400000	22700000	16200000	22100000
PHFDL	252626.1	946836.1	1933540	3210031	3096222	3466600	2094565	1228086	1905684
PHFDLS	37573.34	222018.9	40729.07	617448.4	529647	643285.9	982594.7	972153.8	1078219
PKVK	230948.6	165310.359	285040.888	345661.15	196696.1	372145.37	260941.18	429516.25	369405.15
PNAL	1255340	1129413	979452.3	3572837	3639737	3408771	5738344	6953584	5394022
PNALS	810069.9	24683.51	684796.3	1982966	2258947	2103739	3876270	3506573	3850532
PPVQ	6071818	2226652	3157448	9100250	10300000	9245433	34000000	53700000	36800000
PPVQA	144192.7	1928.926	209905.1	1039418	1198761	1014255	4094664	4146455	4486288
PPVQAA	137820		193229.4	285191.7	359422.2	346745.8	566813.8	650749.6	623207.2
PVNF	12550000	27750000	20130404	40400000	36050000	40150000	42950000	38250000	39000000
PVNFK	156797.9	472799.9	519341.8	1047494	1215473	1248143	1308476	1215820	1307074
PVQ	990952	1416452	1075168	3140778	2967023	2706703	11100000	6329064	10600000
PVQA	1255340	1129413	979452.3	3572837	3639737	3408771	5738344	6953584	5394022
PWTQ	414435.2		546647.1	2386090	2695433	2471728	4994966	4790646	5270292
PWTQRF	16881.13	31485.19	42196.2	32305.12	39248.96	35893.89	28997.27	44997.31	31631.51
PWTQRFF	17361.61	25066.73	32994.68	21955.51	23850.845	25644.905	16870.225	13986.6427	15552.66
QVKGHGKKVADALTN	14391.02	18868.77	23839.41	23360.53	15381.33	15632.62	5929.298	8176.833
RVDPVNF	3138.5	13767.29	18932.35	11984.81	11060.94	9362.126	9856.294	1584.455	15238.7
SDGLA	87008.255	15675.8765	49954.455	68184.09	96563.36	73979.895	157925.75	112683.005	146002.75
SDGLAHLDN	293.5107	2326.468	2183.162	15873.68	22272.865	15101.33	28260.465	26710.72	25851.66
SDGLAHLDNLK	14978.38	93080.98	35548.27	155829.8	197453.4	193690.8	286935.5	290156.8	271092.8
SDLH	251392	69244.765	91926.735	154733.25	252039.9	147221.25	370043.2	341067.8	400895.65
SFGD	407202.8	151579.2	196431.9	390497.9	400373.2	314336.1	617166.2	1410108	697464.6
SFGDL	503170.8	787750.7	232497.7	466388.1	547359.3	539670.6	369381.6	200386	309686.7
SFGDLS	1133795	1659856	205706.6	1796742	1780081	1591168	2320769	1748685	2716229
SFGDLSTPDAVMG	18611.73	20258.92	15196.58	16712.51	20466.86	16789.5	38467.75	32253.27	24940.56
SLDKF	41002.76	101234.1	136000.5	220078	204813	195268.6	244771.5	192258.9	223531.9
SPADK	148827.6	45.93222	61074.72	277577.5	336612.6	326946.8	186050.4	156270.2	216157.2
SPADKTNVK	85054.805	158696	318303.55	541464.45	809355.95	687330.55	1584259.5	645373.65	2362269.5
SVSTVLT	110848.1	159004.6	6447.648	125792.3	123322.4	110531.5	145460	112911.2	178545.3
TKTYFPHF	13606.35	20505.91	9665.81	18845.37	16340.44	19222.13	27347.73	19809.39	21379.49
TNVK	981306.3	520621.05	630254.9	707191.5	863224	837221.4	2161597.5	1779572	2315522
TPAVH	149777.2	2166.204	177891.6	375241.5	457093.9	378487.1	1831251	1806886	2518059
TPAVHASLD	20257.465	13402.59005	5605.58185	28279.55	31982.88	25910.405	45286.72	46465.36	52564.305
TPAVHASLDKFLASVSTVLT	28367.53	40159.56	37934.95	29326.17	32876.95	20006.19	18174.91	18477.58
TPDAVM	27057.18	2695.548	4575.978	46886.47	51905.67	44590.83	318715	359601.4	415704.6
TPDAVMG	33820.85	569.3514	5268.356	75705.57	91156.9	78574.47	421267.6	525569.2	707842.2
TPDAVMGNPKVK	30868.24	35010.14	39516.05	58587.14	65261.51	63362.94	117554.2	167186.8	124342.1
TPEEKSAVT	25466.42	3303.678	36319.77	36268.24	60442.28	62891.78	202286.1	256656.8	318546.4
TPEEKSAVTAL	448695.2	626497.7	90718.19	938678.7	1181536	1118607	2043194	1727503	2107226
TPEEKSAVTALW	120250.1	62860.44	14299.79	63523.06	72290.23	68286.34	97563.85	127262.4	76518.77
TPPVQ	56025.23	6190.832	86762.1	206883.4	254627.9	216974.9	1063237	641961.7	1075888
TSKY	304045	609348.2	507709.7	337490.2	368669.5	236316.3	206424.1	87262.44	145310
TVLT	721875.6	885762.2	998308	2532186	2414476	1912136	2581578	1486497	3643737
TYFP	2752179	2522907	792316	2691463	2798896	2927036	2035089	1676878	1793522
TYFPH	168508.3	482416.5	694314.1	342950.2	349524.9	371168.6	138368.1	109309	134328.3
TYFPHF	335538.2	686017.4	1084005	522184.9	525946.2	553033.2	255080.8	205607.8	229008.3
TYFPHFD	57277.06	110869.9	116433.61	90692.71	107822.405	113676.2	71572.105	65334.625	54377.505
TYFPHFDLS	38953.76	55990.71	66658.6	54976.89	49553.89	42301.85	32483.92	18996.68	34018.43
VAHVDD	27419.11	84898.12	65425.08	377239	426800.7	393120.5	523108.6	454836.3	522977.7
VAHVDDMPNA	5071.25		5129.402	28442.19	34075.27	28996.12	33921.45	43137.98	44297.36
VAHVDDMPNALS	236951.4	394937.6	62726.51	816259.7	1000168	947281.3	1550534	1339150	1372274
VAHVDDMPNALSA	532101.9	701751.3	241120.1	871860.3	844957	787836.2	1141768	596671.1	1211008
VDDMP	163032.7		80393.93	180285.6	229023.7	199578	382847	329091.6	580767.7
VDDMPN	289740.3	1300.597	569015.6	195718.1	274293.4	231333	170281.3	86930.16	214347.2
VDDMPNA		51904.86	12691.79	64116.26	81395.2	79514.09	65598.1	85249.19	104848.3
VDDMPNAL	2355.258	6422.996	7625.029	9965.4	14048.61	13541.78	24306.91	50630.51	13767.72
VDDMPNALS	41638.255	81753.42	53931.03	61958.32	90749.415	99247.73	208105.7	241576.15	108229.45
VDEVG	1430066	95880.55	1238238	1783524	2386839	1918996	4906142	4112143	4569298
VDEVGG	240768.1	3915.095	363252.7	1280771	1471632	1213715	1781881	1041195	1922576
VDEVGGEA	104687.6	41.47337	112451.9	632198.2	819392.2	815397.5	1269931	1438100	1615181
VDEVGGEALG	38529.455	59797.395	37209.116	212224.05	206443.6	265161.35	372735.75	363359.55	136571.55
VDPENF	1603299	4050173	727336	5112051	6441394	5796322	8048756	5479860	9746606
VDPENFR	112841.9	325563.8	330325.4	640625.2	646410.8	697447.2	870379.7	741171.8	814102.2
VDPENFRL	22431.415	4004.29	7979.087	90573.835	100747.01	107943.42	129786.4	127381.35	124611.25
VDPENFRLL	10816.97	14215.82	25598.92	74971.02	86619.56	79810.12	97771.78	73560.27	84380.7
VDPENFRLLG	32672.63	54998.51	46785.72	175913.6	217136.6	200063.3	243826.4	265961.3	184342.6
VDPVN	86117.84	1646.559	122920.5	231355.6	264945.8	228003.1	369476.6	320092.5	377733.8
VDPVNF	1233976	2876354	549412.7	3593689	4009257	3820434	5778556	3200845	5357430
VDPVNFK	66179.15	178310.2	255734.7	582849.1	667054.7	671163.1	603027.6	616843.4	667532.2
VDPVNFKL	17386.61	31724.69	31923.68	62948.725	72457.94	70343.91	92338.15	82317.57	80782.505
VDPVNFKLL	8887.949	10319.41	24215.19	43493.9	48153.54	48005.46	73382.61	49966.66	63003.81
VDPVNFKLLS	14384.28	27976.93	33352.89	72521.32	91347.96	86426.54	114397.3	47281.11	93322.72
VHL	1180348	13400000	13000000	8560985	9133259	8783867	9441375	2617620	9176851
VHLT	55610.79	160414	138919.4	74012.48	89404.75	82109.1	70612.1	45745.48	55113.98
VHLTP	664045.3		468668.7	898300	1070311	1139820	700373.7	844672.8	874877.7
VHLTPE	62086.48		65991.34	98707.84	136892.2	114947.4	78721.15	87091.3	85777.43
VHLTPEE	3662300	4352312	5193196	4798580	4950812	5176040	3533237	5972984	3688009
VHLTPEEK	319675.45	326998.1	361445.75	681434.15	877811.65	812926.35	664231.35	921034.5	886522.65
VHLTPEEKSAVT	6003.285		13099.91	37365.03	46826.11	33161.89	39552.86	39285.06	67181.23
VHLTPEEKSAVTAL	4941.623	9854.07	3835.428	19196.44	18959.71	18217.1	16523.01	6777.328	13936.58
VHLTPEEKSAVTALWGKVNVD	2686.889	6070.926	2266.469	2639.277	5159.159	4434.896	4971.981	4336.084	4210.136
VHLTPEEKSAVTALWGKVNVDE	1631.912	4575.458	5210.469	4426.118	5428.986	4053.542	6875.279	2980.387	7950.392
VHLTPEEKSAVTALWGKVNVDEVG	38815.87	98330.07	103057.5	68460.26	79091.05	71808.16	63080.21	27856.02	87628.38
VHLTPEEKSAVTALWGKVNVDEVGGEA	6644.701	21855.56	20313.5	18046.79	20674.43	14046.21	33073.11	14698.57	33571.9
VHLTPEEKSAVTALWGKVNVDEVGGEALG	38121.93	68198.1	85633.02	130325.9	122631.2	109135.8	140996.7	60759.11	162816.3
VHLTPEEKSAVTALWGKVNVDEVGGEALGRLL		9154.45	4516.372	15116.1	13131.48	9206.907	11689.96		18819.93
VKAAWGKVGAHAGEY	44699.92	39320.43	15958.2	35659.69	35511.41	37221.7	38188.54	28794.58	37631.48
VLSP	227543.4	264531.5	262200.2	187820.1	200472.7	221113.7	240730.7	277796.5	200782.9
VLSPA	84618.74	165175.25	124888.395	166822.6	189019.8	190898.25	170279.75	178831.1	163234.2
VLSPAD	2354566	3755531	451775.5	2559960	2831697	2732134	1676907	1288641	1367634
VLSPADK	451103.5	1045710	1269463	1779004	1921295	1851877	1317708	1354137	1258555
VLSPADKT	29245.85	65190.32	75991.41	36258.83	70824.06	59177.57	60976.64	55428.04	65644.68
VLSPADKTN	24439.935	8030.6125	37456.64	47164.935	60311.98	48542.1	42410.905	51158.505	48704.16
VLSPADKTNVK	62655.64	3680.432	102747.6	244356.6	320623.5	274005.5	271270.2	269635.8	329794.5
VLSPADKTNVKAA	6467.994	14148.96	16761.88	22737.12	21161.5	28995.01	10412.28	344.186	8370.993
VLSPADKTNVKAAWGKVG	15200.31	29698.75	4116.567	120265.1	104691.5	103276.8	52310.11	46236.41	33450.94
VNVDE	240768.1	3915.095	363252.7	1280771	1471632	1213715	1781881	1041195	1922576
VNVDEVG	1322578		374939.7	1901013	2320616	2125847	2742896	3479369	4668928
VNVDEVGG	17294.93		11066.96	30113	45658.14	40755.98	57069.45	67435.27	96209.66
VNVDEVGGEA	150301.9	95080.72	132875.95	378632.15	380414.35	416573.75	667511.95	841098.3	305346.7
VNVDEVGGEAL	1388.472	4898.455	1352.554	16541.85	19008.8	18258.32	31063.1	28920.49	30120.58
VNVDEVGGEALG	737473.4	847936.8	104699.6	1732037	1926332	1903447	2683212	1314154	1617089
VNVDEVGGEALGRL	2918.417	6578.855	6615.158	22468	28834.04	20380.82	18408.01	17806.05	11810.25
VVAGVANALA	4727.131	12520.86	16664.3	16308.95	13062.15	16812.04	21988.64	28066.59	14239
VVYPWTQRF	353821.8	614118.1	662131.4	341403.2	347288.7	329583.8	192415	205980.8	194466.1
VVYPWTQRFF	142000.9	258366	295284.6	179018.6	172489.4	151498.2	117843.4	130283.4	127917
VVYPWTQRFFE	24893.04	58941.27	42730.05	23697.62	27834.94	18526.3	21323.62	14521.31	24986.63
VVYPWTQRFFESFGDLS	49671.47	222790	165627.8	45757.88	134393.5	132177.2	42708.44	28887.08	44.08723
VYPWTQRF	43933.02	59296.01	90643.02	65126.19	56286.24	46992.66	36153.44	35532.86	32361.65
VYPWTQRFF	32340.32	42045.26	45956.95	44549.28	50263.14	46502.85	31314.15	32642.74	32039.67
VYPWTQRFFE	9461.577	12842	9516.481	12654.86	13804.56	15494.69	11222.82	9423.607	12161.38
WGKVG	40606.52	49.75798	123307.9	245940.4	232897.1	208964.5	219931.2	210276.5	263125.6
WGKVNVD	23078.87	22140	29479.29	22120.88	24613	23223.24	27960.2	44791.21	27503.7
WGKVNVDE	16282.325	24557.115	14119.3775	84839.155	83720.015	111642.72	158078.35	169773.32	58210.16
WGKVNVDEVG	773697.1	1138120	372683.8	918060.5	1002841	837098.2	1024454	751747.7	924148.1
WGKVNVDEVGGEA	307002.6	424894.8	59982.03	742150.6	836468.2	749355.5	1058826	1043923	1139315
WGKVNVDEVGGEAL	9078.567	8008.987	3240.828	21333.74	21611.09	27595.02	27962.99	18383.81	29066.63
WGKVNVDEVGGEALG	985859.8	940459.2	86930.74	2073748	2482822	2262374	3079927	2116690	2646265
WGKVNVDEVGGEALGRL	5355.919	5856.162	10090.42	8902.625	14131.8	12236.96	9001.85	9894.282	9378.097
WGKVNVDEVGGEALGRLL	2566.011	3745.664	3727.4	5252.452	6655.666	7425.009	6272.964	9456.015	6031.347
YFPHFDLS	57065.77	95736.21	113824.4	57857.59	50721.92	50378.26	46534.82	38445.07	44497.7
YPWT	85465.01	135907.7	39539.95	120778	120499.1	112139.6	603282.6	309076.2	570676.7
YPWTQ	25567.82	29699.04	13017.43	199820.2	104441.5	148396.3	443072	226071.7	440362.6
YPWTQR	4595.358	6920.648	9904.306	13564.57	10319.3	8263.657	31212.58	38514.05	41438.49
YPWTQRF	131404.285	232258.1	192265.6	163340.15	161531.95	156532.9	194618.95	195701.7	185372.95
YPWTQRFF	41409.04	71445.59	75871.04	54907.23	50496.31	54320.13	76700.41	70597.84	69594.03
YPWTQRFFE	15245.92	27343.67	22621.9	15452.29	13752.87	13851.83	18451.92	7128.582	18541.1
