# Supplementary material for: Metabolic QTL Analysis Links Chloroquine Resistance in Plasmodium falciparum to Impaired Hemoglobin Catabolism
Source: PLoS Genet. 2014 Jan 2;10(1):e1004085. doi: 10.1371/journal.pgen.1004085 (PMC3879234; doi:10.1371/journal.pgen.1004085)
Supplement: Table S3 — Metabolite phenotypes used for mQTL analysis. The mQTLs reported in this study were computed using custom R statistics code (Text S2 and Text S3) that employees the R/qtl package [55]. This table is formatted to meet the requirements of the R/qtl package. Column one lists the metabolites identified by mQTL. Peptides are listed by their standard abbreviations; Ukn1, Ukn2, and Ukn3 are unknowns; 6PGn stands for six-phosphogluconate. Each subsequent column reports metabolite intensities observed in a parasite line. (CSV) [file pgen.1004085.s012.csv]

compound	DD2	HB3	B1SD	QC13	QC01	B4R3	SC05	TC08	GC03	3BA6	1BB5	3BD5	SC01	QC34	QC23	TC05	GC06	D43	C188	C408	CH3-116	CH3-61	7C3	7C7	7C12	7C16	7C20	7C46	7C111	7C126	7C140	7C159	7C170	7C183	7C421	7C424
6PGn	591.7347	975.2276	1395.42	4124.692	1427.342	1118.244	3790.225	894.1975	3748.09	1300.391	323.9139	2852.353	1100.502	688.0527	1017.253	1932.705	158.4482	2419.692	1097.295	5358.822	696.5987	1060.002	2176.512	592.8699	718.1568	673.1854	804.2227	3337.142	694.4776	976.1756	4169.102	864.3104	845.7303	571.9728	1466.968	1071.106
DLH	7320.892	193.817	3341.929	596.884	2789.646	697.2556	455.45	249.3629	384.1477	13832.93	13976.95	15832.3	31356.91	13490.15	2217.651	100661.3	2980.009	38478.1	392.1308	5232.705	1515.169	578.351	619.4125	874.1812	16840.89	2724.222	462.233	49603.39	10042.13	127.093	907.5438	365.3695	327.4002	5585.801	9490.921	4789.127
DLS	3586.703	0	293.2886	0	0	0	0	0	0	1291.769	1644.659	3213.98	2249.427	3043.75	233.0776	21413.64	2157.476	5478.806	78.48528	2089.313	0	0	0	0	7486.809	0	0	6259.849	1712.081	120.3926	0	0	0	1257.333	2928.462	1008.948
HVDD	2606.423	542.6849	2470.381	1112.355	2827.626	255.1222	516.7285	109.7546	765.9301	7302.665	7041.924	10882.87	19675.91	8089.737	2047.078	37108.14	1702.328	14199.49	288.5495	5506.805	1825.506	1020.348	390.1117	943.0183	5606.673	0	1064.766	15984.78	8495.515	257.6856	944.9897	593.5151	194.9802	5148.462	5117.828	4094.919
LD	153.1801	0	0	0	0	0	0	93.08842	0	143.2416	0	320.76	162.1506	496.9904	0	4783.64	0	971.2466	0	0	0	0	0	0	274.5262	0	0	979.0103	138.4043	0	0	0	0	98.99813	0	0
PD	13122.01	302.0141	6290.664	3437.35	16571.81	2014.044	3116.318	1195.984	4110.052	6467.845	7559.458	11709.24	12216.66	12439.31	2035.82	46695.42	4544.24	20408.36	2527.994	5982.913	2307.658	1535.489	3184.42	1265.687	17865.71	2956.117	1525.456	32082.49	8171.941	2145.194	2627.259	2177.396	3356.307	4705.732	4753.986	3412.216
PE	14025.11	0	1119.467	0	1507.997	472.9381	418.6082	213.7907	419.8515	9401.146	10621.71	19703.13	16369.5	15512.98	2615.133	85185.79	5766.868	38026.57	505.0621	10658.5	151.9514	119.363	412.1242	104.5114	19811.57	438.0512	166.0262	48170.78	9797.519	575.8301	737.866	116.4151	614.5323	6054.773	7304.582	4002.473
PEE	2115.385	0	0	0	0	0	0	0	0	3107.274	1960.919	5670.136	6467.582	3944.516	738.0294	16199.75	765.2925	9738.819	0	4823.034	0	0	0	0	2820.734	0	0	9090.794	2655.698	0	0	0	0	1877.218	2370.428	2053.505
PEEK	489.0105	0	311.4025	0	0	287.8372	0	0	0	2304.174	1686.868	1036.217	4876.861	740.7215	190.3439	2869.787	0	2018.281	0	0	181.9328	0	0	120.4226	727.4341	0	0	2675.281	2137.09	0	0	0	125.8304	1803.016	222.0238	1905.556
PVNF	395.2316	142.8428	490.8903	0	0	0	0	0	0	2319.612	2950.456	883.5659	4636.385	480.7393	688.8047	6823.02	130.2887	1542.728	91.87454	393.4645	733.9043	220.9512	0	610.436	560.923	0	306.1158	2666.703	2528.617	0	0	159.0048	0	2077.302	304.7602	1473
SD	1157.971	312.6605	1994.876	520.8318	1959.579	814.2939	428.9108	513.882	333.4539	2195.538	2749.816	2974.592	3618.698	2544.479	1182.521	9589.519	782.1043	4016.308	731.1456	721.3164	884.8156	350.0138	802.227	1057.139	1392.001	1935.385	763.5932	5189.893	4695.62	1179.014	1818.6	1239.104	763.4454	2235.903	2642.526	1647.664
Ukn1	441.9459	0	0	0	0	127.4572	0	93.28541	0	894.166	1360.173	1669.695	1282.45	941.9543	130.9313	6588.805	121.1475	1515.762	83.24085	0	0	0	298.0718	0	791.404	305.5367	0	2907.145	637.4368	0	281.0822	0	0	199.8073	1533.849	183.8774
Ukn2	0	0	0	0	0	0	0	0	0	1865.133	1583.964	1657.071	5297.083	0	453.8471	9187.487	0	428.1763	0	363.4224	0	0	0	0	195.7902	0	0	1632.359	2870.277	0	0	0	0	1526.605	714.3828	997.3793
Ukn3	1984.819	4032.818	8219.237	6919.312	6339.3	2560.163	6093.576	4362.277	5597.858	4198.543	3562.961	9197.464	3415.562	11896.01	3699.033	7279.442	1540.782	8662.222	3525.404	6301.715	3765.754	3814.849	8018.917	3486.887	3048.077	10376.84	3267.693	10304.85	2819.977	2346.419	8537.894	3354.496	2365.929	2790.036	8977.753	4269.39
VD	568.5134	0	610.8886	0	529.5457	0	0	0	0	483.6495	368.7559	1105.551	1117.063	1212.552	339.661	4553.494	114.8569	2450.335	0	650.9835	0	0	255.8149	0	550.7562	476.0403	0	4075.079	827.4399	201.7863	296.2575	0	100.2947	839.7036	803.1028	445.3689
