# Supplementary material for: Metabolic QTL Analysis Links Chloroquine Resistance in Plasmodium falciparum to Impaired Hemoglobin Catabolism
Source: PLoS Genet. 2014 Jan 2;10(1):e1004085. doi: 10.1371/journal.pgen.1004085 (PMC3879234; doi:10.1371/journal.pgen.1004085)
Supplement: Table S4 — CQS versus CQR allele frequencies observed in mixed culture flasks. Figure 6 depicts regression curves computed from a custom computer model of population-level allele frequencies expected in in vitro competition experiments involving P. falciparum (Text S2 and Text S3). This table lists the request input data used to compute the regression statistics listed in Figure 6. Column one shows the each generation (defined as 48 hours), columns 2 and 3 show average allele frequencies plotted in Figure 6A whereas columns 4 and 5 list allele frequencies plotted in Figure 6B. (CSV) [file pgen.1004085.s013.csv]

Generation	CQS_A	CQR_A	CQS_B	CQR_B
0	0.48	0.56	0.17	0.79
1	0.53	0.5	0.29	0.7
2	0.4	0.63	0.18	0.82
3	0.62	0.42	0.32	0.73
4	0.5	0.51	0.26	0.77
5	0.48	0.52	0.24	0.78
6	0.32	0.68	0.11	0.91
7	0.38	0.61	0.17	0.84
8	0.27	0.72	0.14	0.92
9	0.25	0.75	0.13	0.88
10	0.33	0.67	0.22	0.83
11	0.31	0.68	0.15	0.87
12	0.35	0.68	0.15	0.88
13	0.48	0.55	0.22	0.8
14	0.61	0.43	0.3	0.7
15	0.71	0.29	0.43	0.56
16	0.77	0.24	0.51	0.44
17	0.8	0.21	0.59	0.36
18	0.8	0.22	0.67	0.33
19	0.82	0.19	0.68	0.33
20	0.87	0.12	0.78	0.22
21	0.92	0.09	0.85	0.13
22	0.94	0.07	0.89	0.12
23	0.95	0.05	0.89	0.11
24	0.95	0.05	0.92	0.08
25	0.97	0.03	0.99	0
26	0.98	0.01	0.95	0.05
27	0.98	0.02	0.96	0.03
28	0.98	0.01	0.97	0.04
29	0.96	0.02	0.99	0
30	0.95	0.02	0.94	0.05
31	0.99	0.01	1	0
32	0.99	0.01	0.94	0.02
33	0.99	0.01	0.99	0
34	0.99	0	0.99	0
35	0.99	0	0.99	0
